# Supplementary material for: Sechium edule var. nigrum spinosum (Chayote) Increases the mRNA Expression of Genes Encoding Sirtuins in Older Adults with Type 2 Diabetes Mellitus
Source: Molecules. 2026 Apr 2;31(7):1182. doi: 10.3390/molecules31071182 (PMC13074737; doi:10.3390/molecules31071182)
Supplement: Supplementary file 1 [file molecules-31-01182-s001.zip]

Archive with 1 entries (1 files):
- molecules-4188548-supplementary.pdf
